# Supplementary material for: Bio-Based Polymers with Potential Antimicrobial Activity from Vanillin Methacrylate via ARGET-ATRP
Source: Polymers (Basel). 2026 Apr 23;18(9):1023. doi: 10.3390/polym18091023 (PMC13164883; doi:10.3390/polym18091023)
Supplement: Supplementary file 1 [file polymers-18-01023-s001.zip]

Archive with 1 entries (1 files):
- polymers-4237063-supplementary.pdf
